# Supplementary material for: The isolation and identification of pathogenic fungi from Tessaratoma papillosa Drury (Hemiptera: Tessaratomidae)
Source: PeerJ. 2017 Oct 6;5:e3888. doi: 10.7717/peerj.3888 (PMC5633030; doi:10.7717/peerj.3888)
Supplement: Supplemental Information 1 [file peerj-05-3888-s001.xlsx]

## Sheet: LC50
RESULT	2017-7-1 PM 07:48:37									计算结果	当前日期 2017-7-1 PM 07:51:25
	dose	logarithmic dose	treatment effect	probability							剂量	对数剂量	处理效果	机率值
	6.25	0.7959	28.5714	4.4341							6.25	0.7959	37.037	4.6691
	12.5	1.0969	35.7143	4.6339							12.5	1.0969	37.037	4.6691
	25	1.3979	60.7143	5.2719							25	1.3979	66.6667	5.4307
	50	1.699	71.4286	5.5659							50	1.699	74.0741	5.6456
	100	2	78.5714	5.7916							100	2	88.8889	6.2206
	interceptA	SD	slopeB	SE	Correlation coefficient	F	p				回归截距A	标准误	回归系数B	标准误	相关系数	F检验值	p-值
	3.4458	0.1936	1.2116	0.1325	0.9825	83.6009	0.0028				3.4326	0.2969	1.3552	0.2032	0.9679	44.4929	0.0069
LD50	logarithmic concentration=	1.2828	95%confidence interval	1.1883	~	1.3774				LD50	对数浓度=	1.1566	95%置信区	1.0128	~	1.3004
	concentration=	19.1786	95%confidence interval	15.4269	~	23.8426					浓度=	14.3419	95%置信区	10.2994	~	19.9712
LD90	logarithmic concentration=	2.3406	95%confidence interval	2.1188	~	2.5623				LD90	对数浓度=	2.1023	95%置信区	1.8604	~	2.3441
	concentration=	219.061	95%confidence interval	131.477	~	364.99					浓度=	126.552	95%置信区	72.5173	~	220.85
RESULT	2017-7-1 PM 07:49:32									计算结果	当前日期 2017-7-1 PM 07:52:04
	dose	logarithmic dose	treatment effect	probability							剂量	对数剂量	处理效果	机率值
	6.25	0.7959	27.5862	4.4048							6.25	0.7959	34.4828	4.6007
	12.5	1.0969	48.2759	4.9568							12.5	1.0969	48.2759	4.9568
	25	1.3979	58.6207	5.2178							25	1.3979	65.5172	5.3993
	50	1.699	65.5172	5.3993							50	1.699	72.4138	5.5952
	100	2	68.9655	5.4949							100	2	75.8621	5.7019
	interceptA	SD	slopeB	SE	Correlation coefficient	F	p				回归截距A	标准误	回归系数B	标准误	相关系数	F检验值	p-值
	3.8768	0.2431	0.8712	0.1663	0.9494	27.4361	0.0135				3.9315	0.1905	0.9437	0.1304	0.9725	52.3793	0.0054
LD50	logarithmic concentration=	1.2892	95%confidence interval	1.1248	~	1.4536				LD50	对数浓度=	1.1322	95%置信区	0.9963	~	1.2681
	concentration=	19.4636	95%confidence interval	13.3294	~	28.4208					浓度=	13.5586	95%置信区	9.9153	~	18.5405
LD90	logarithmic concentration=	2.7602	95%confidence interval	2.2261	~	3.2943				LD90	对数浓度=	2.4902	95%置信区	2.1727	~	2.8077
	concentration=	575.698	95%confidence interval	168.321	~	1969.03					浓度=	309.194	95%置信区	148.849	~	642.266
计算结果	当前日期 2017-7-1 PM 07:50:12									计算结果	当前日期 2017-7-1 PM 07:52:50
	剂量	对数剂量	处理效果	机率值							剂量	对数剂量	处理效果	机率值
	6.25	0.7959	26.6667	4.3771							6.25	0.7959	31.0345	4.5051
	12.5	1.0969	43.3333	4.8321							12.5	1.0969	44.8276	4.87
	25	1.3979	56.6667	5.1679							25	1.3979	58.6207	5.2178
	50	1.699	60	5.2533							50	1.699	62.069	5.3073
	100	2	63.3333	5.3407							100	2	65.5172	5.3993
	回归截距A	标准误	回归系数B	标准误	相关系数	F检验值	p-值				回归截距A	标准误	回归系数B	标准误	相关系数	F检验值	p-值
	3.9036	0.2394	0.7801	0.1638	0.9398	22.6761	0.0176				4.0263	0.1978	0.7394	0.1354	0.9532	29.8361	0.0121
LD50	对数浓度=	1.4053	95%置信区	1.2301	~	1.5806				LD50	对数浓度=	1.3169	95%置信区	1.1614	~	1.4724
	浓度=	25.4299	95%置信区	16.9861	~	38.0712					浓度=	20.7452	95%置信区	14.5016	~	29.677
LD90	对数浓度=	3.048	95%置信区	2.3466	~	3.7495				LD90	对数浓度=	3.0502	95%置信区	2.438	~	3.6625
	浓度=	1116.98	95%置信区	222.141	~	5616.48					浓度=	1122.63	95%置信区	274.148	~	4597.16
计算结果	当前日期 2017-7-1 PM 08:21:20									计算结果	当前日期 2017-7-1 PM 08:22:20
	剂量	对数剂量	处理效果	机率值							剂量	对数剂量	处理效果	机率值
1	6.25	0.7959	28.5714	4.4341						1	6.25	0.7959	37.037	4.6691
1	12.5	1.0969	35.7143	4.6339						1	12.5	1.0969	37.037	4.6691
1	25	1.3979	60.7143	5.2719						1	25	1.3979	66.6667	5.4307
1	50	1.699	71.4286	5.5659						1	50	1.699	74.0741	5.6456
1	100	2	78.5714	5.7916						1	100	2	88.8889	6.2206
2	6.25	0.7959	27.5862	4.4048						2	6.25	0.7959	34.4828	4.6007
2	12.5	1.0969	48.2759	4.9568						2	12.5	1.0969	48.2759	4.9568
2	25	1.3979	58.6207	5.2178						2	25	1.3979	65.5172	5.3993
2	50	1.699	65.5172	5.3993						2	50	1.699	72.4138	5.5952
2	100	2	68.9655	5.4949						2	100	2	75.8621	5.7019
3	6.25	0.7959	26.6667	4.3771						3	6.25	0.7959	31.0345	4.5051
3	12.5	1.0969	43.3333	4.8321						3	12.5	1.0969	44.8276	4.87
3	25	1.3979	56.6667	5.1679						3	25	1.3979	58.6207	5.2178
3	50	1.699	60	5.2533						3	50	1.699	62.069	5.3073
3	100	2	63.3333	5.3407						3	100	2	65.5172	5.3993
1	回归截距A	标准误	回归系数B	标准误	相关系数	F检验值	p-值			1	回归截距A	标准误	回归系数B	标准误	相关系数	F检验值	p-值
	3.4458	0.1936	1.2116	0.1325	0.9825	83.6009	0.0028				3.4326	0.2969	1.3552	0.2032	0.9679	44.4929	0.0069
LD50	对数浓度=	1.2828	95%置信区	1.1883	~	1.3774				LD50	对数浓度=	1.1566	95%置信区	1.0128	~	1.3004
	浓度=	19.1786	95%置信区	15.4269	~	23.8426					浓度=	14.3419	95%置信区	10.2994	~	19.9712
LD90	对数浓度=	2.3406	95%置信区	2.1188	~	2.5623				LD90	对数浓度=	2.1023	95%置信区	1.8604	~	2.3441
	浓度=	219.061	95%置信区	131.477	~	364.99					浓度=	126.552	95%置信区	72.5173	~	220.85
2	回归截距A	标准误	回归系数B	标准误	相关系数	F检验值	p-值			2	回归截距A	标准误	回归系数B	标准误	相关系数	F检验值	p-值
	3.8768	0.2431	0.8712	0.1663	0.9494	27.4361	0.0135				3.9315	0.1905	0.9437	0.1304	0.9725	52.3793	0.0054
LD50	对数浓度=	1.2892	95%置信区	1.1248	~	1.4536				LD50	对数浓度=	1.1322	95%置信区	0.9963	~	1.2681
	浓度=	19.4636	95%置信区	13.3294	~	28.4208					浓度=	13.5586	95%置信区	9.9153	~	18.5405
LD90	对数浓度=	2.7602	95%置信区	2.2261	~	3.2943				LD90	对数浓度=	2.4902	95%置信区	2.1727	~	2.8077
	浓度=	575.698	95%置信区	168.321	~	1969.03					浓度=	309.194	95%置信区	148.849	~	642.266
3	回归截距A	标准误	回归系数B	标准误	相关系数	F检验值	p-值			3	回归截距A	标准误	回归系数B	标准误	相关系数	F检验值	p-值
	3.9036	0.2394	0.7801	0.1638	0.9398	22.6761	0.0176				4.0263	0.1978	0.7394	0.1354	0.9532	29.8361	0.0121
LD50	对数浓度=	1.4053	95%置信区	1.2301	~	1.5806				LD50	对数浓度=	1.3169	95%置信区	1.1614	~	1.4724
	浓度=	25.4299	95%置信区	16.9861	~	38.0712					浓度=	20.7452	95%置信区	14.5016	~	29.677
LD90	对数浓度=	3.048	95%置信区	2.3466	~	3.7495				LD90	对数浓度=	3.0502	95%置信区	2.438	~	3.6625
	浓度=	1116.98	95%置信区	222.141	~	5616.48					浓度=	1122.63	95%置信区	274.148	~	4597.16
致死剂量(LD)比率测定Lethal Dose Ratios：										致死剂量(LD)比率测定Lethal Dose Ratios：
比较组别	LD	比率	95%置信区间							比较组别	LD	比率	95%置信区间
01:02:00	50	0.9854	0.6367~1.5249							01:02:00	50	1.0578	0.6707~1.6682
01:03:00	50	0.7542	0.4768~1.1929							01:03:00	50	0.6913	0.4245~1.1259
02:03:00	50	0.7654	0.4401~1.3310							02:03:00	50	0.6536	0.4062~1.0515
01:02:00	90	0.381	0.1008~1.4403							01:02:00	90	0.4098	0.1637~1.0260
01:03:00	90	0.1964	0.0362~1.0667							01:03:00	90	0.113	0.0249~0.5134*
02:03:00	90	0.5157	0.0679~3.9168							02:03:00	90	0.2757	0.0564~1.3467
说明：若两浓度致死剂量(LD)的比率95%置信区间包含1，则LD之间的差异不显著										说明：若两浓度致死剂量(LD)的比率95%置信区间包含1，则LD之间的差异不显著
					计算结果	当前日期 2017-7-1 PM 08:24:00
						剂量	对数剂量	处理效果	机率值
					1	6.25	0.7959	28.5714	4.4341
					1	12.5	1.0969	35.7143	4.6339
					1	25	1.3979	60.7143	5.2719
					1	50	1.699	71.4286	5.5659
					1	100	2	78.5714	5.7916
					2	6.25	0.7959	27.5862	4.4048
					2	12.5	1.0969	48.2759	4.9568
					2	25	1.3979	58.6207	5.2178
					2	50	1.699	65.5172	5.3993
					2	100	2	68.9655	5.4949
					3	6.25	0.7959	26.6667	4.3771
					3	12.5	1.0969	43.3333	4.8321
					3	25	1.3979	56.6667	5.1679
					3	50	1.699	60	5.2533
					3	100	2	63.3333	5.3407
					4	6.25	0.7959	37.037	4.6691
					4	12.5	1.0969	37.037	4.6691
					4	25	1.3979	66.6667	5.4307
					4	50	1.699	74.0741	5.6456
					4	100	2	88.8889	6.2206
					5	6.25	0.7959	34.4828	4.6007
					5	12.5	1.0969	48.2759	4.9568
					5	25	1.3979	65.5172	5.3993
					5	50	1.699	72.4138	5.5952
					5	100	2	75.8621	5.7019
					6	6.25	0.7959	31.0345	4.5051
					6	12.5	1.0969	44.8276	4.87
					6	25	1.3979	58.6207	5.2178
					6	50	1.699	62.069	5.3073
					6	100	2	65.5172	5.3993
					1	回归截距A	标准误	回归系数B	标准误	相关系数	F检验值	p-值
						3.4458	0.1936	1.2116	0.1325	0.9825	83.6009	0.0028
					LD50	对数浓度=	1.2828	95%置信区	1.1883	~	1.3774
						浓度=	19.1786	95%置信区	15.4269	~	23.8426
					LD90	对数浓度=	2.3406	95%置信区	2.1188	~	2.5623
						浓度=	219.061	95%置信区	131.477	~	364.99
					2	回归截距A	标准误	回归系数B	标准误	相关系数	F检验值	p-值
						3.8768	0.2431	0.8712	0.1663	0.9494	27.4361	0.0135
					LD50	对数浓度=	1.2892	95%置信区	1.1248	~	1.4536
						浓度=	19.4636	95%置信区	13.3294	~	28.4208
					LD90	对数浓度=	2.7602	95%置信区	2.2261	~	3.2943
						浓度=	575.698	95%置信区	168.321	~	1969.03
					3	回归截距A	标准误	回归系数B	标准误	相关系数	F检验值	p-值
						3.9036	0.2394	0.7801	0.1638	0.9398	22.6761	0.0176
					LD50	对数浓度=	1.4053	95%置信区	1.2301	~	1.5806
						浓度=	25.4299	95%置信区	16.9861	~	38.0712
					LD90	对数浓度=	3.048	95%置信区	2.3466	~	3.7495
						浓度=	1116.98	95%置信区	222.141	~	5616.48
					4	回归截距A	标准误	回归系数B	标准误	相关系数	F检验值	p-值
						3.4326	0.2969	1.3552	0.2032	0.9679	44.4929	0.0069
					LD50	对数浓度=	1.1566	95%置信区	1.0128	~	1.3004
						浓度=	14.3419	95%置信区	10.2994	~	19.9712
					LD90	对数浓度=	2.1023	95%置信区	1.8604	~	2.3441
						浓度=	126.552	95%置信区	72.5173	~	220.85
					5	回归截距A	标准误	回归系数B	标准误	相关系数	F检验值	p-值
						3.9315	0.1905	0.9437	0.1304	0.9725	52.3793	0.0054
					LD50	对数浓度=	1.1322	95%置信区	0.9963	~	1.2681
						浓度=	13.5586	95%置信区	9.9153	~	18.5405
					LD90	对数浓度=	2.4902	95%置信区	2.1727	~	2.8077
						浓度=	309.194	95%置信区	148.849	~	642.266
					6	回归截距A	标准误	回归系数B	标准误	相关系数	F检验值	p-值
						4.0263	0.1978	0.7394	0.1354	0.9532	29.8361	0.0121
					LD50	对数浓度=	1.3169	95%置信区	1.1614	~	1.4724
						浓度=	20.7452	95%置信区	14.5016	~	29.677
					LD90	对数浓度=	3.0502	95%置信区	2.438	~	3.6625
						浓度=	1122.63	95%置信区	274.148	~	4597.16
					致死剂量(LD)比率测定Lethal Dose Ratios：
					比较组别	LD	比率	95%置信区间
					01:02:00	50	0.9854	0.6367~1.5249
					01:03:00	50	0.7542	0.4768~1.1929
					01:04:00	50	1.3372	0.8997~1.9874
					01:05:00	50	1.4145	0.9662~2.0709
					01:06:00	50	0.9245	0.6080~1.4057
					02:03:00	50	0.7654	0.4401~1.3310
					02:04:00	50	1.3571	0.8207~2.2441
					02:05:00	50	1.4355	0.8784~2.3460
					02:06:00	50	0.9382	0.5572~1.5798
					03:04:00	50	1.7731	1.0521~2.9883*
					03:05:00	50	1.8756	1.1255~3.1254*
					03:06:00	50	1.2258	0.7147~2.1024
					04:05:00	50	1.0578	0.6707~1.6682
					04:06:00	50	0.6913	0.4245~1.1259
					05:06:00	50	0.6536	0.4062~1.0515
					01:02:00	90	0.381	0.1008~1.4403
					01:03:00	90	0.1964	0.0362~1.0667
					01:04:00	90	1.7305	0.8137~3.6801
					01:05:00	90	0.7091	0.2910~1.7276
					01:06:00	90	0.1955	0.0437~0.8740*
					02:03:00	90	0.5157	0.0679~3.9168
					02:04:00	90	4.5424	1.1796~17.4924*
					02:05:00	90	1.8613	0.4460~7.7691
					02:06:00	90	0.5132	0.0792~3.3247
					03:04:00	90	8.8091	1.5990~48.5316*
					03:05:00	90	3.6097	0.6144~21.2081
					03:06:00	90	0.9952	0.1169~8.4700
					04:05:00	90	0.4098	0.1637~1.0260
					04:06:00	90	0.113	0.0249~0.5134*
					05:06:00	90	0.2757	0.0564~1.3467
					说明：若两浓度致死剂量(LD)的比率95%置信区间包含1，则LD之间的差异不显著

## Sheet: LT50
1*10 8
荔蝽菌												白僵菌
D	时间	死亡率	1	2	3	6	10	15			D	时间	死亡率
	1	0	0	10.7143	25	50	82.1429	92.8571				1	3.57143
	2	10.7143										2	17.8571
	3	25										3	21.4286
	6	50										6	57.1429
	10	82.1429										10	89.2857
	15	92.8571										15	96.4286
													0
G	1	3.44828									G	1	0
	2	10.3448										2	6.89655
	3	17.2414										3	13.7931
	6	51.7241										6	48.2759
	10	72.4138										10	75.8621
	15	82.7586										15	93.1034
		0											0
A	1	0									A	1	0
	2	6.66667										2	3.33333
	3	10										3	13.3333
	6	23.3333										6	26.6667
	10	63.3333										10	66.6667
	15	73.3333										15	80
计算结果	当前日期 2017-7-1 PM 08:15:30										计算结果	当前日期 2017-7-1 PM 08:18:34
	剂量	对数剂量	处理效果	机率值								剂量	对数剂量	处理效果	机率值
	1	0	0	0								1	0	3.5714	3.1973
	2	0.301	10.7143	3.7581								2	0.301	17.8571	4.0792
	3	0.4771	25	4.3255								3	0.4771	21.4286	4.2084
	6	0.7782	50	5								6	0.7782	57.1429	5.18
	10	1	82.1429	5.9208								10	1	89.2857	6.2419
	15	1.1761	92.8571	6.4652								15	1.1761	96.4286	6.8027
	回归截距A	标准误	回归系数B	标准误	相关系数	F检验值	p-值					回归截距A	标准误	回归系数B	标准误	相关系数	F检验值	p-值
	1.2352	0.7006	4.8383	0.9437	0.9316	26.2853	0.0069					3.0396	0.1787	3.0735	0.2407	0.988	163.08	0.0002
LD50	对数浓度=	0.7781	95%置信区	0.6121	~	0.9441					LD50	对数浓度=	0.6378	95%置信区	0.5756	~	0.7001
	浓度=	5.9996	95%置信区	4.0937	~	8.7928						浓度=	4.3433	95%置信区	3.7634	~	5.0126
LD90	对数浓度=	1.043	95%置信区	0.8196	~	1.2664					LD90	对数浓度=	1.0548	95%置信区	0.9638	~	1.1458
	浓度=	11.0408	95%置信区	6.6014	~	18.4659						浓度=	11.3445	95%置信区	9.2002	~	13.9886
计算结果	当前日期 2017-7-1 PM 08:17:09										计算结果	当前日期 2017-7-1 PM 08:19:05
	剂量	对数剂量	处理效果	机率值								剂量	对数剂量	处理效果	机率值
	1	0	3.4483	3.1814								1	0	0	0
	2	0.301	10.3448	3.7379								2	0.301	6.8966	3.5165
	3	0.4771	17.2414	4.0553								3	0.4771	13.7931	3.9103
	6	0.7782	51.7241	5.0432								6	0.7782	48.2759	4.9568
	10	1	72.4138	5.5952								10	1	75.8621	5.7019
	15	1.1761	82.7586	5.9447								15	1.1761	93.1035	6.4835
	回归截距A	标准误	回归系数B	标准误	相关系数	F检验值	p-值					回归截距A	标准误	回归系数B	标准误	相关系数	F检验值	p-值
	3.0595	0.0923	2.465	0.1243	0.995	393.233	0.0001					1.0482	0.5957	4.8975	0.8024	0.9503	37.2564	0.0036
LD50	对数浓度=	0.7872	95%置信区	0.744	~	0.8305					LD50	对数浓度=	0.8069	95%置信区	0.6639	~	0.9499
	浓度=	6.1263	95%置信区	5.5456	~	6.7678						浓度=	6.4104	95%置信区	4.6118	~	8.9105
LD90	对数浓度=	1.3071	95%置信区	1.2284	~	1.3858					LD90	对数浓度=	1.0686	95%置信区	0.8749	~	1.2622
	浓度=	16.8503	95%置信区	8.4653	~	33.5407						浓度=	11.71	95%置信区	7.498	~	18.2883
计算结果	当前日期 2017-7-1 PM 08:17:42										计算结果	当前日期 2017-7-1 PM 08:19:45
	剂量	对数剂量	处理效果	机率值								剂量	对数剂量	处理效果	机率值
	1	0	0	0								1	0	0	0
	2	0.301	6.6667	3.4989								2	0.301	3.3333	3.1661
	3	0.4771	10	3.7184								3	0.4771	13.3333	3.8892
	6	0.7782	23.3333	4.2721								6	0.7782	26.6667	4.3771
	10	1	63.3333	5.3407								10	1	66.6667	5.4307
	15	1.1761	73.3333	5.6229								15	1.1761	80	5.8416
	回归截距A	标准误	回归系数B	标准误	相关系数	F检验值	p-值					回归截距A	标准误	回归系数B	标准误	相关系数	F检验值	p-值
	1.1292	0.6536	4.2005	0.8804	0.9223	22.7655	0.0088					1.011	0.5829	4.458	0.7852	0.9432	32.2331	0.0047
LD50	对数浓度=	0.9215	95%置信区	0.7145	~	1.1285					LD50	对数浓度=	0.8948	95%置信区	0.7262	~	1.0634
	浓度=	8.3466	95%置信区	5.1825	~	13.4427						浓度=	7.8489	95%置信区	5.3233	~	11.5727
LD90	对数浓度=	1.2266	95%置信区	0.9276	~	1.5256					LD90	对数浓度=	1.1823	95%置信区	0.9436	~	1.421
	浓度=	20.2813	95%置信区	16.9211	~	24.3087						浓度=	15.2153	95%置信区	8.7819	~	26.3616
计算结果	当前日期 2017-7-1 PM 08:26:08										计算结果	当前日期 2017-7-1 PM 08:30:05
	剂量	对数剂量	处理效果	机率值								剂量	对数剂量	处理效果	机率值
1	1	0	0	0							1	1	0	3.5714	3.1973
1	2	0.301	10.7143	3.7581							1	2	0.301	17.8571	4.0792
1	3	0.4771	25	4.3255							1	3	0.4771	21.4286	4.2084
1	6	0.7782	50	5							1	6	0.7782	57.1429	5.18
1	10	1	82.1429	5.9208							1	10	1	89.2857	6.2419
1	15	1.1761	92.8571	6.4652							1	15	1.1761	96.4286	6.8027
2	1	0	3.4483	3.1814							2	1	0	0	0
2	2	0.301	10.3448	3.7379							2	2	0.301	6.8966	3.5165
2	3	0.4771	17.2414	4.0553							2	3	0.4771	13.7931	3.9103
2	6	0.7782	51.7241	5.0432							2	6	0.7782	48.2759	4.9568
2	10	1	72.4138	5.5952							2	10	1	75.8621	5.7019
2	15	1.1761	82.7586	5.9447							2	15	1.1761	93.1035	6.4835
3	1	0	0	0							3	1	0	0	0
3	2	0.301	6.6667	3.4989							3	2	0.301	3.3333	3.1661
3	3	0.4771	10	3.7184							3	3	0.4771	13.3333	3.8892
3	6	0.7782	23.3333	4.2721							3	6	0.7782	26.6667	4.3771
3	10	1	63.3333	5.3407							3	10	1	66.6667	5.4307
3	15	1.1761	73.3333	5.6229							3	15	1.1761	80	5.8416
1	回归截距A	标准误	回归系数B	标准误	相关系数	F检验值	p-值				1	回归截距A	标准误	回归系数B	标准误	相关系数	F检验值	p-值
	1.2352	0.7006	4.8383	0.9437	0.9316	26.2853	0.0069					3.0396	0.1787	3.0735	0.2407	0.988	163.08	0.0002
LD50	对数浓度=	0.7781	95%置信区	0.6121	~	0.9441					LD50	对数浓度=	0.6378	95%置信区	0.5756	~	0.7001
	浓度=	5.9996	95%置信区	4.0937	~	8.7928						浓度=	4.3433	95%置信区	3.7634	~	5.0126
LD90	对数浓度=	1.043	95%置信区	0.8196	~	1.2664					LD90	对数浓度=	1.0548	95%置信区	0.9638	~	1.1458
	浓度=	11.0408	95%置信区	6.6014	~	18.4659						浓度=	11.3445	95%置信区	9.2002	~	13.9886
2	回归截距A	标准误	回归系数B	标准误	相关系数	F检验值	p-值				2	回归截距A	标准误	回归系数B	标准误	相关系数	F检验值	p-值
	3.0595	0.0923	2.465	0.1243	0.995	393.233	0.0001					1.0482	0.5957	4.8975	0.8024	0.9503	37.2564	0.0036
LD50	对数浓度=	0.7872	95%置信区	0.744	~	0.8305					LD50	对数浓度=	0.8069	95%置信区	0.6639	~	0.9499
	浓度=	6.1263	95%置信区	5.5456	~	6.7678						浓度=	6.4104	95%置信区	4.6118	~	8.9105
LD90	对数浓度=	1.3071	95%置信区	1.2284	~	1.3858					LD90	对数浓度=	1.0686	95%置信区	0.8749	~	1.2622
	浓度=	16.8503	95%置信区	8.4653	~	33.5407						浓度=	11.71	95%置信区	7.498	~	18.2883
3	回归截距A	标准误	回归系数B	标准误	相关系数	F检验值	p-值				3	回归截距A	标准误	回归系数B	标准误	相关系数	F检验值	p-值
	1.1292	0.6536	4.2005	0.8804	0.9223	22.7655	0.0088					1.011	0.5829	4.458	0.7852	0.9432	32.2331	0.0047
LD50	对数浓度=	0.9215	95%置信区	0.7145	~	1.1285					LD50	对数浓度=	0.8948	95%置信区	0.7262	~	1.0634
	浓度=	8.3466	95%置信区	5.1825	~	13.4427						浓度=	7.8489	95%置信区	5.3233	~	11.5727
LD90	对数浓度=	1.2266	95%置信区	0.9276	~	1.5256					LD90	对数浓度=	1.1823	95%置信区	0.9436	~	1.421
	浓度=	20.2813	95%置信区	16.9211	~	24.3087						浓度=	15.2153	95%置信区	8.7819	~	26.3616
致死剂量(LD)比率测定Lethal Dose Ratios：											致死剂量(LD)比率测定Lethal Dose Ratios：
比较组别	LD	比率	95%置信区间								比较组别	LD	比率	95%置信区间
01:02:00	50	0.9793	0.6597~1.4537								01:02:00	50	0.6775	0.4731~0.9703*
01:03:00	50	0.7188	0.3902~1.3241								01:03:00	50	0.5534	0.3658~0.8371*
02:03:00	50	0.734	0.4511~1.1944								02:03:00	50	0.8167	0.4909~1.3589
01:02:00	90	0.5448	0.3159~0.9396*								01:02:00	90	0.9684	0.5918~1.5844
01:03:00	90	0.6553	0.2776~1.5470								01:03:00	90	0.7453	0.4140~1.3418
02:03:00	90	1.2029	0.5905~2.4504								02:03:00	90	0.7697	0.3794~1.5615
说明：若两浓度致死剂量(LD)的比率95%置信区间包含1，则LD之间的差异不显著											说明：若两浓度致死剂量(LD)的比率95%置信区间包含1，则LD之间的差异不显著
					计算结果	当前日期 2017-7-1 PM 08:31:38
						剂量	对数剂量	处理效果	机率值
					1	1	0	0	0
					1	2	0.301	10.7143	3.7581
					1	3	0.4771	25	4.3255
					1	6	0.7782	50	5
					1	10	1	82.1429	5.9208
					1	15	1.1761	92.8571	6.4652
					2	1	0	3.4483	3.1814
					2	2	0.301	10.3448	3.7379
					2	3	0.4771	17.2414	4.0553
					2	6	0.7782	51.7241	5.0432
					2	10	1	72.4138	5.5952
					2	15	1.1761	82.7586	5.9447
					3	1	0	0	0
					3	2	0.301	6.6667	3.4989
					3	3	0.4771	10	3.7184
					3	6	0.7782	23.3333	4.2721
					3	10	1	63.3333	5.3407
					3	15	1.1761	73.3333	5.6229
					4	1	0	3.5714	3.1973
					4	2	0.301	17.8571	4.0792
					4	3	0.4771	21.4286	4.2084
					4	6	0.7782	57.1429	5.18
					4	10	1	89.2857	6.2419
					4	15	1.1761	96.4286	6.8027
					5	1	0	0	0
					5	2	0.301	6.8966	3.5165
					5	3	0.4771	13.7931	3.9103
					5	6	0.7782	48.2759	4.9568
					5	10	1	75.8621	5.7019
					5	15	1.1761	93.1035	6.4835
					6	1	0	0	0
					6	2	0.301	3.3333	3.1661
					6	3	0.4771	13.3333	3.8892
					6	6	0.7782	26.6667	4.3771
					6	10	1	66.6667	5.4307
					6	15	1.1761	80	5.8416
					1	回归截距A	标准误	回归系数B	标准误	相关系数	F检验值	p-值
						1.2352	0.7006	4.8383	0.9437	0.9316	26.2853	0.0069
					LD50	对数浓度=	0.7781	95%置信区	0.6121	~	0.9441
						浓度=	5.9996	95%置信区	4.0937	~	8.7928
					LD90	对数浓度=	1.043	95%置信区	0.8196	~	1.2664
						浓度=	11.0408	95%置信区	6.6014	~	18.4659
					2	回归截距A	标准误	回归系数B	标准误	相关系数	F检验值	p-值
						3.0595	0.0923	2.465	0.1243	0.995	393.233	0.0001
					LD50	对数浓度=	0.7872	95%置信区	0.744	~	0.8305
						浓度=	6.1263	95%置信区	5.5456	~	6.7678
					LD90	对数浓度=	1.3071	95%置信区	1.2284	~	1.3858
						浓度=	20.2813	95%置信区	16.9211	~	24.3087
					3	回归截距A	标准误	回归系数B	标准误	相关系数	F检验值	p-值
						1.1292	0.6536	4.2005	0.8804	0.9223	22.7655	0.0088
					LD50	对数浓度=	0.9215	95%置信区	0.7145	~	1.1285
						浓度=	8.3466	95%置信区	5.1825	~	13.4427
					LD90	对数浓度=	1.2266	95%置信区	0.9276	~	1.5256
						浓度=	16.8503	95%置信区	8.4653	~	33.5407
					4	回归截距A	标准误	回归系数B	标准误	相关系数	F检验值	p-值
						3.0396	0.1787	3.0735	0.2407	0.988	163.08	0.0002
					LD50	对数浓度=	0.6378	95%置信区	0.5756	~	0.7001
						浓度=	4.3433	95%置信区	3.7634	~	5.0126
					LD90	对数浓度=	1.0548	95%置信区	0.9638	~	1.1458
						浓度=	11.3445	95%置信区	9.2002	~	13.9886
					5	回归截距A	标准误	回归系数B	标准误	相关系数	F检验值	p-值
						1.0482	0.5957	4.8975	0.8024	0.9503	37.2564	0.0036
					LD50	对数浓度=	0.8069	95%置信区	0.6639	~	0.9499
						浓度=	6.4104	95%置信区	4.6118	~	8.9105
					LD90	对数浓度=	1.0686	95%置信区	0.8749	~	1.2622
						浓度=	11.71	95%置信区	7.498	~	18.2883
					6	回归截距A	标准误	回归系数B	标准误	相关系数	F检验值	p-值
						1.011	0.5829	4.458	0.7852	0.9432	32.2331	0.0047
					LD50	对数浓度=	0.8948	95%置信区	0.7262	~	1.0634
						浓度=	7.8489	95%置信区	5.3233	~	11.5727
					LD90	对数浓度=	1.1823	95%置信区	0.9436	~	1.421
						浓度=	15.2153	95%置信区	8.7819	~	26.3616
					致死剂量(LD)比率测定Lethal Dose Ratios：
					比较组别	LD	比率	95%置信区间
					01:02:00	50	0.9793	0.6597~1.4537
					01:03:00	50	0.7188	0.3902~1.3241
					01:04:00	50	1.3813	0.9184~2.0777
					01:05:00	50	0.9359	0.5651~1.5501
					01:06:00	50	0.7644	0.4433~1.3181
					02:03:00	50	0.734	0.4511~1.1944
					02:04:00	50	1.4105	1.1846~1.6795*
					02:05:00	50	0.9557	0.6775~1.3481
					02:06:00	50	0.7805	0.5228~1.1654
					03:04:00	50	1.9217	1.1683~3.1610*
					03:05:00	50	1.302	0.7295~2.3238
					03:06:00	50	1.0634	0.5751~1.9664
					04:05:00	50	0.6775	0.4731~0.9703*
					04:06:00	50	0.5534	0.3658~0.8371*
					05:06:00	50	0.8167	0.4909~1.3589
					01:02:00	90	0.5448	0.3159~0.9396*
					01:03:00	90	0.6553	0.2776~1.5470
					01:04:00	90	0.9736	0.5589~1.6962
					01:05:00	90	0.9428	0.4775~1.8618
					01:06:00	90	0.7257	0.3420~1.5400
					02:03:00	90	1.2029	0.5905~2.4504
					02:04:00	90	1.7873	1.3551~2.3572*
					02:05:00	90	1.7307	1.0699~2.7998*
					02:06:00	90	1.3321	0.7470~2.3754
					03:04:00	90	1.4858	0.7238~3.0502
					03:05:00	90	1.4388	0.6338~3.2661
					03:06:00	90	1.1074	0.4591~2.6712
					04:05:00	90	0.9684	0.5918~1.5844
					04:06:00	90	0.7453	0.4140~1.3418
					05:06:00	90	0.7697	0.3794~1.5615
					说明：若两浓度致死剂量(LD)的比率95%置信区间包含1，则LD之间的差异不显著
